# Supplementary material for: Global-scale modeling of early factors and country-specific trajectories of COVID-19 incidence: a cross-sectional study of the first 6 months of the pandemic
Source: BMC Public Health. 2022 Oct 14;22:1919. doi: 10.1186/s12889-022-14336-w (PMC9568998; doi:10.1186/s12889-022-14336-w)
Supplement: Supplementary file 1 — Additional file 1. Lockdown start and end dates by country (and ciies) until June 30, 2020. [file 12889_2022_14336_MOESM1_ESM.xlsx]

## Sheet: Additional_File_1
Additional File 1. Lockdown start and end dates by country (and ciies) until June 30, 2020. Column 1, Country name; column 2, city name; column 3, lockdown start date; column 4, lockdown end date; column 5, type of region; column 6, source of lockdown information (weblink); column 7, date of update
Country	Place	Start date	End date	Level	url	update
China	Xiangyang	28/1/2020	25/3/2020	City	https://www.thepaper.cn/newsDetail_forward_5671283	2020-04-02
Philippines	Soccsksargen	23/3/2020	30/4/2020	Region	https://www.philstar.com/headlines/2020/03/12/2000209/travel-and-manila-suspended-march-15-code-red-sublevel-2-raised-over-covid-19?fbclid=IwAR3AAILu_dcJdaSsjyrRDkaPvgc-djCiwGBgTc_13DWyg8E05B3vsxz02PE	2020-12-03
China	Huangshi	24/1/2020	13/3/2020	City	https://news.sina.com.cn/c/2020-03-13/doc-iimxyqwa0259279.shtml	14/3/2020
Montenegro	Tuzi	24/3/2020		Municipality	https://www.nst.com.my/news/nation/2020/03/575177/covid-19-movement-control-order-imposed-only-essential-sectors-operating	16/3/2020
Thailand		25/3/2020	30/4/2020	National	https://www.fuw.ch/article/bundesrat-ruft-den-notstand-aus/	16/3/2020
China	Jingzhou	24/1/2020	17/3/2020	City	https://www.yicai.com/news/100550418.html	16/3/2020
Fiji	Lautoka	20/3/2020	2020-07-04	City	https://www.channelnewsasia.com/news/world/fiji-city-sealed-off-as-first-covid-19-case-confirmed-12555438	19/3/2020
Liberia	Margibi	23/3/2020	2020-11-04	County	https://www.france24.com/en/20200315-lebanon-announces-two-week-lockdown-over-coronavirus	21/3/2020
Costa Rica		23/3/2020		National	https://www.ministeriodesalud.go.cr/index.php/centro-de-prensa/noticias/741-noticias-2020/1582-gobierno-endurece-medidas-sanitarias-para-impedir-contagio-de-covid-19	23/3/2020
Turkey	Turkey(first implementation)	2020-11-04	13/4/2020	National	https://www.reuters.com/article/us-health-coronavirus-tunisia-army-idUSKBN21A2EH	23/3/2020
Chile		19/3/2020		National	https://nationalpost.com/pmn/health-pmn/chile-announces-nationwide-nightly-curfew-coronavirus-cases-hit-632	24/3/2020
China	Xianning	24/1/2020	25/3/2020	City	https://www.theguardian.com/world/2020/mar/24/china-to-lift-travel-restrictions-in-hubei-after-months-of-coronavirus-lockdown	24/3/2020
China	Xiantao	24/1/2020	25/3/2020	City	https://www.theguardian.com/world/2020/mar/24/china-to-lift-travel-restrictions-in-hubei-after-months-of-coronavirus-lockdown	24/3/2020
China	Huanggang	23/1/2020	25/3/2020	City	https://www.theguardian.com/world/2020/mar/24/china-to-lift-travel-restrictions-in-hubei-after-months-of-coronavirus-lockdown	24/3/2020
Spain		14/3/2020	2020-09-05	National	https://www.theguardian.com/world/2020/mar/23/south-africa-to-go-into-21-day-lockdown-on-thursday-night	24/3/2020
China	Suizhou	24/1/2020	25/3/2020	City	https://www.theguardian.com/world/2020/mar/24/china-to-lift-travel-restrictions-in-hubei-after-months-of-coronavirus-lockdown	24/3/2020
China	Xiaogan	24/1/2020	25/3/2020	City	https://www.theguardian.com/world/2020/mar/24/china-to-lift-travel-restrictions-in-hubei-after-months-of-coronavirus-lockdown	24/3/2020
India		25/3/2020	2020-03-05	National	https://www.indiatoday.in/india/story/novel-coronavirus-covid19-latest-news-update-india-lockdown-confirmed-positive-cases-deaths-uk-usa-italy-iran-china-1658922-2020-03-24	24/3/2020
China	Yichang	24/1/2020	25/3/2020	City	https://www.theguardian.com/world/2020/mar/24/china-to-lift-travel-restrictions-in-hubei-after-months-of-coronavirus-lockdown	24/3/2020
Russia	Moscow	30/3/2020	2020-01-05	Metropolitan area	https://www.digi24.ro/stiri/actualitate/klaus-iohannis-anunta-carantina-totala-in-romania-tot-ce-era-pana-acum-recomandare-devine-obligatoriu-masurile-in-vigoare-de-maine-1280363	24/3/2020
China	Tianmen	24/1/2020	25/3/2020	City	https://www.theguardian.com/world/2020/mar/24/china-to-lift-travel-restrictions-in-hubei-after-months-of-coronavirus-lockdown	24/3/2020
China	Enshi	24/1/2020	25/3/2020	City	https://www.theguardian.com/world/2020/mar/24/china-to-lift-travel-restrictions-in-hubei-after-months-of-coronavirus-lockdown	24/3/2020
China	Shennongjia	27/1/2020	25/3/2020	City	https://www.theguardian.com/world/2020/mar/24/china-to-lift-travel-restrictions-in-hubei-after-months-of-coronavirus-lockdown	24/3/2020
Guernsey		25/3/2020		National	https://www.bbc.co.uk/news/live/world-europe-guernsey-51999470?ns_mchannel=social&ns_source=twitter&ns_campaign=bbc_live&ns_linkname=5e7a5199276ca90663acc23d%26%27Strict%27%20lockdown%20measures%20from%20midnight%262020-03-24T19%3A00%3A54.329Z&ns_fee=0&pinned_post_locator=urn:asset:b2bb241b-8081-4dda-906a-73efd8e36889&pinned_post_asset_id=5e7a5199276ca90663acc23d&pinned_post_type=share	24/3/2020
China	Ezhou	23/1/2020	25/3/2020	City	https://www.theguardian.com/world/2020/mar/24/china-to-lift-travel-restrictions-in-hubei-after-months-of-coronavirus-lockdown	24/3/2020
Luxembourg		18/3/2020		National	https://www.15min.lt/naujiena/aktualu/lietuva/vyriausybeje-susauktas-pasitarimas-del-koronaviruso-skelbs-tolimesniu-veiksmu-plana-56-1289458	24/3/2020
China	Jingmen	24/1/2020	25/3/2020	City	https://www.theguardian.com/world/2020/mar/24/china-to-lift-travel-restrictions-in-hubei-after-months-of-coronavirus-lockdown	24/3/2020
China	Shiyan	24/1/2020	25/3/2020	City	https://www.theguardian.com/world/2020/mar/24/china-to-lift-travel-restrictions-in-hubei-after-months-of-coronavirus-lockdown	24/3/2020
Philippines	Luzon	15/3/2020	30/4/2020	Island group	https://www.rappler.com/nation/255097-davao-region-coronavirus-lockdown-begins	25/3/2020
Qatar	Doha Industrial Area	2020-11-03		Industrial park	https://www.theportugalnews.com/news/state-of-emergency-explained/53448	25/3/2020
Oman	Muscat	2020-10-04	2020-08-05	Governorate	https://www.thelocal.no/20200324/norway-extends-coronavirus-lockdown-until-after-easter	25/3/2020
Indonesia	Tegal	26/3/2020	31/7/2020	City	https://jateng.suara.com/read/2020/03/26/142841/pertama-di-indonesia-walikota-umumkan-tegal-lockdown	26/3/2020
Finland	Uusimaa	27/3/2020	16/4/2020	Region	https://yle.fi/uutiset/osasto/news/finland_shuts_down_uusimaa_to_fight_coronavirus/11276242	27/3/2020
Philippines	Cebu	27/3/2020	15/5/2020	Province	https://gestion.pe/peru/politica/coronavirus-en-peru-gobierno-anuncia-cuarentena-obligatorio-por-15-dias-por-coronavirus-noticia/	27/3/2020
Ghana	Kumasi	30/3/2020	2020-12-04	Metropolitan Area	https://qz.com/africa/1827789/coronavirus-ghana-senegal-burkina-faso-shut-down/	30/3/2020
Ghana	Accra	30/3/2020	2020-12-04	Metropolitan Area	https://qz.com/africa/1827789/coronavirus-ghana-senegal-burkina-faso-shut-down/	30/3/2020
Algeria	Algiers	23/3/2020	19/4/2020	City	https://www.garda.com/crisis24/news-alerts/325896/algeria-government-implements-lockdown-and-curfew-in-blida-and-algiers-march-23-update-7	30/3/2020
Algeria	Blida	23/3/2020	19/4/2020	City	https://www.garda.com/crisis24/news-alerts/325896/algeria-government-implements-lockdown-and-curfew-in-blida-and-algiers-march-23-update-7	30/3/2020
Saudi Arabia	Medina	26/3/2020		City	https://www.thestar.com.my/news/regional/2020/03/29/saudi-arabia-puts-fourth-city-on-lockdown-over-coronavirus	30/3/2020
Saudi Arabia	Qatif	2020-09-03		Area	https://www.thestar.com.my/news/regional/2020/03/29/saudi-arabia-puts-fourth-city-on-lockdown-over-coronavirus	30/3/2020
Saudi Arabia	Riyadh	26/3/2020		City	https://www.aljazeera.com/news/2020/03/saudi-locks-qatif-coronavirus-surges-gulf-200308142809697.html	30/3/2020
Saudi Arabia	Mecca	26/3/2020		City	https://www.thestar.com.my/news/regional/2020/03/29/saudi-arabia-puts-fourth-city-on-lockdown-over-coronavirus	30/3/2020
Madagascar	Toamasina	23/3/2020		City	https://www.news24.com/Africa/News/everyone-stay-at-home-madagascar-orders-lockdown-of-two-main-cities-in-virus-fight-20200323	30/3/2020
Malaysia		18/3/2020	2020-12-05	National	https://www.news24.com/Africa/News/everyone-stay-at-home-madagascar-orders-lockdown-of-two-main-cities-in-virus-fight-20200323	30/3/2020
Liberia	Montserrado	23/3/2020	2020-11-04	County	https://www.liberianobserver.com/news/montserrado-margibi-lockdown-amid-covid-19-fears/	30/3/2020
Philippines	Davao Region	19/3/2020	30/4/2020	Region	https://www.cnnphilippines.com/regional/2020/3/26/Cebu-Province-enhanced-community-quarantine.html	31/3/2020
Israel	Bnei Brak	2020-02-04		City	https://www.timesofisrael.com/liveblog-april-2-2020/	2020-02-04
Republic of the Congo		31/3/2020	20/4/2020	National	https://www.msn.com/en-xl/news/other/covid-19-lagos-brazzaville-lockdown-begins/ar-BB11ZAhn	2020-03-04
Botswana		2020-02-04	30/4/2020	National	https://www.msn.com/en-za/news/africa/botswana-declares-state-of-emergency-lockdown-in-wake-of-covid-19-cases/ar-BB11X4lP?li=BBqfWMJ	2020-03-04
Romania		25/3/2020	2020-12-05	National	https://www.theguardian.com/global-development/2020/mar/20/covid-19-lockdown-turns-qatars-largest-migrant-camp-into-virtual-prison	2020-03-04
United States	Maryland	30/3/2020		State	https://edition.cnn.com/2020/03/23/us/coronavirus-which-states-stay-at-home-order-trnd/index.html	2020-04-04
United States	New Hampshire	27/3/2020	2020-04-05	State	https://edition.cnn.com/2020/03/23/us/coronavirus-which-states-stay-at-home-order-trnd/index.html	2020-04-04
Senegal		30/3/2020		National	https://qz.com/africa/1827789/coronavirus-ghana-senegal-burkina-faso-shut-down/	2020-04-04
Sierra Leone		2020-04-04	2020-10-04	National	http://www.rfi.fr/en/international/20200406-sierra-leone-begins-72-hour-lockdown-after-6th-coronavirus-case-reported-covid-19	2020-04-04
Bulgaria		13/3/2020	13/5/2020	National	https://www.segabg.com/hot/category-bulgaria/gerb-udulzhi-izvunrednoto-polozhenie-podkrepata-na-dps	2020-04-04
United States	Oregon	23/3/2020		State	https://edition.cnn.com/2020/03/23/us/coronavirus-which-states-stay-at-home-order-trnd/index.html	2020-04-04
United States	Hawaii	25/3/2020	30/4/2020	State	https://edition.cnn.com/2020/03/23/us/coronavirus-which-states-stay-at-home-order-trnd/index.html	2020-04-04
United States	Florida	2020-03-04	30/4/2020	State	https://edition.cnn.com/2020/03/23/us/coronavirus-which-states-stay-at-home-order-trnd/index.html	2020-04-04
United States	Washington	25/3/2020	2020-04-05	State	https://www.washingtontimes.com/news/2020/apr/2/washington-state-stay-at-home-order-extended-throu/	2020-04-04
United States	Nevada	17/3/2020	30/4/2020	State	https://edition.cnn.com/2020/03/23/us/coronavirus-which-states-stay-at-home-order-trnd/index.html	2020-04-04
United States	Oklahoma	25/3/2020	30/4/2020	State	https://edition.cnn.com/2020/03/23/us/coronavirus-which-states-stay-at-home-order-trnd/index.html	2020-04-04
Mexico		21/3/2020	30/4/2020	National	https://mx.usembassy.gov/covid-19-information/	2020-04-04
United States	Maine	2020-02-04	30/4/2020	State	https://edition.cnn.com/2020/03/23/us/coronavirus-which-states-stay-at-home-order-trnd/index.html	2020-04-04
Albania		13/3/2020		National	https://www.reuters.com/article/us-health-coronavirus-albania/albania-extends-lockdown-till-end-of-coronavirus-outbreak-idUSKBN21J6AZ/	2020-04-04
Eritrea		2020-02-04	23/4/2020	National	http://www.xinhuanet.com/english/2020-04/02/c_138941459.htm	2020-04-04
United States	Delaware	24/3/2020	15/5/2020	State	https://edition.cnn.com/2020/03/23/us/coronavirus-which-states-stay-at-home-order-trnd/index.html	2020-04-04
Canada	Quebec	13/3/2020	2020-04-05	Province	https://globalnews.ca/news/6780602/quebec-april-5-quebec/	2020-04-04
United States	Ohio	23/3/2020	2020-01-05	State	https://www.13abc.com/content/news/Gov-DeWine-extends-coronavirus--569322881.html	2020-06-04
United States	Indiana	24/3/2020		State	https://www.wibc.com/news/coronavirus/holcomb-to-extend-statewide-lockdown-through-april-20/	2020-06-04
United States	Illinois	21/3/2020	30/4/2020	State	https://web.archive.org/web/20200402034923/https://www.nbcchicago.com/news/local/illinois-stay-at-home-order-expected-to-be-extended-sources/2247274/	2020-07-04
Japan	Kanagawa	2020-07-04	2020-06-05	Prefecture	https://www.scmp.com/news/asia/east-asia/article/3078955/coronavirus-japans-major-cities-go-quiet-after-state-emergency	2020-08-04
Japan	Tokyo	2020-07-04	2020-06-05	Prefecture	https://www.scmp.com/news/asia/east-asia/article/3078955/coronavirus-japans-major-cities-go-quiet-after-state-emergency	2020-08-04
Singapore		2020-07-04	2020-01-06	National	https://www.dw.com/en/coronavirus-what-are-the-lockdown-measures-across-europe/a-52905137	2020-08-04
Oman	Jalan Bani Bu Ali	16/4/2020		Province	https://www.omanobserver.om/lockdown/	2020-08-04
Japan	Saitama	2020-07-04	2020-06-05	Prefecture	https://www.scmp.com/news/asia/east-asia/article/3078955/coronavirus-japans-major-cities-go-quiet-after-state-emergency	2020-08-04
Japan	Hy≈çgo	2020-07-04	2020-06-05	Prefecture	https://www.scmp.com/news/asia/east-asia/article/3078955/coronavirus-japans-major-cities-go-quiet-after-state-emergency	2020-08-04
Japan	Fukuoka	2020-07-04	2020-06-05	Prefecture	https://www.scmp.com/news/asia/east-asia/article/3078955/coronavirus-japans-major-cities-go-quiet-after-state-emergency	2020-08-04
Japan	Osaka	2020-07-04	2020-06-05	Prefecture	https://www.scmp.com/news/asia/east-asia/article/3078955/coronavirus-japans-major-cities-go-quiet-after-state-emergency	2020-08-04
Japan	Chiba	2020-07-04	2020-06-05	Prefecture	https://www.scmp.com/news/asia/east-asia/article/3078955/coronavirus-japans-major-cities-go-quiet-after-state-emergency	2020-08-04
Ireland		27/3/2020	2020-05-05	National	https://www.irishmirror.ie/news/irish-news/coronavirus-ireland-what-date-new-21847978	2020-09-04
Honduras	Choluteca	16/3/2020		Municipality	https://covid19honduras.org/?q=toque-de-queda	2020-10-04
Honduras	La Ceiba	16/3/2020		Municipality	https://covid19honduras.org/?q=toque-de-queda	2020-10-04
Honduras	San Pedro Sula	17/3/2020		Municipality	https://covid19honduras.org/?q=honduras-tiene-9-casos-confirmados-de-coronavirus	2020-10-04
Honduras	Rest of area	20/3/2020	26/4/2020	National	https://covid19honduras.org/?q=toque-de-queda-absoluto-para-todo-el-pais	2020-10-04
Honduras	Central District	16/3/2020		Municipality	https://covid19honduras.org/?q=toque-de-queda	2020-10-04
Madagascar	Antananarivo	23/3/2020		City	https://www.themayor.eu/en/shops-and-restaurants-in-luxembourg-city-wont-pay-rent-during-lockdown	2020-10-04
Turkey	Turkey(second implementation)	23/4/2020	27/4/2020	National	https://www.yahoo.com/news/turkey-imposes-48-hour-coronavirus-120902289.html	13/4/2020
Czech Republic		16/3/2020	17/4/2020	National	https://www.politico.eu/article/czech-republic-eases-lockdown-restrictions/	14/4/2020
United States	North Dakota	30/3/2020	2020-01-05	State	https://www.aljazeera.com/news/2020/03/emergencies-closures-states-handling-coronavirus-200317213356419.html	14/4/2020
United States	Minnesota	27/3/2020	2020-04-05	State	https://www.aljazeera.com/news/2020/03/emergencies-closures-states-handling-coronavirus-200317213356419.html	14/4/2020
United States	Alaska	28/3/2020		State	https://www.aljazeera.com/news/2020/03/emergencies-closures-states-handling-coronavirus-200317213356419.html	14/4/2020
Armenia		24/3/2020	2020-11-05	National	https://uk.reuters.com/article/uk-health-coronavirus-armenia/armenia-extends-state-of-emergency-to-stem-coronavirus-outbreak-idUKKCN21T0FL?fbclid=IwAR0yCUOiRj2J7LbJypkVJN_P_n4epRVHV9n9EBwdpvgdysjo7gKvH265wdU	14/4/2020
Nigeria	Lagos	30/3/2020	28/4/2020	City	https://www.aljazeera.com/news/2020/04/nigeria-extends-coronavirus-lockdown-key-cities-weeks-200413185335045.html	14/4/2020
United Kingdom		24/3/2020	2020-07-05	National	https://www.thetimes.co.uk/article/dominic-raab-to-announce-lockdown-for-3-more-weeks-j335kmbv0	14/4/2020
Nigeria	Abuja	30/3/2020	28/4/2020	City	https://www.aljazeera.com/news/2020/04/nigeria-extends-coronavirus-lockdown-key-cities-weeks-200413185335045.html	14/4/2020
Nigeria	Ogun	30/3/2020	28/4/2020	City	https://www.aljazeera.com/news/2020/04/nigeria-extends-coronavirus-lockdown-key-cities-weeks-200413185335045.html	14/4/2020
Norway		2020-12-03	27/4/2020	National	https://www.cnbc.com/2020/04/08/coronavirus-some-european-countries-set-to-lift-lockdown-measures.html	14/4/2020
Austria		16/3/2020	14/4/2020	National	https://www.cnbc.com/2020/04/08/coronavirus-some-european-countries-set-to-lift-lockdown-measures.html	14/4/2020
Liberia		2020-10-04	2020-01-05	National	https://frontpageafricaonline.com/front-slider/liberia-president-weah-announces-3-weeks-state-of-emergency/	14/4/2020
Poland		13/3/2020	2020-03-05	National	https://www.reuters.com/article/us-health-coronavirus-poland-restriction/polands-coronavirus-restrictions-extended-towards-election-date-idUSKCN21R1SQ	14/4/2020
United States	Kentucky	23/3/2020	2020-01-05	State	https://www.aljazeera.com/news/2020/03/emergencies-closures-states-handling-coronavirus-200317213356419.html	14/4/2020
Puerto Rico		15/3/2020	2020-03-05	National	https://www.miamiherald.com/news/nation-world/world/americas/article241942531.html	14/4/2020
United States	Texas	2020-02-04	26/5/2020	State	https://en.as.com/en/2020/04/16/other_sports/1587070119_052437.html	17/4/2020
United States	North Carolina	30/3/2020	29/4/2020	State	https://www.dailymail.co.uk/news/article-8225777/Washington-DC-extends-lockdown-three-weeks-16.html	17/4/2020
United States	New York	22/3/2020	15/5/2020	State	https://twitter.com/NYGovCuomo	17/4/2020
United States	Virginia	24/3/2020	2020-08-05	State	https://www.dailymail.co.uk/news/article-8225777/Washington-DC-extends-lockdown-three-weeks-16.html	17/4/2020
Fiji	Suva	20/3/2020	17/4/2020	National	https://www.fijivillage.com/news/Suva-lockdown-to-be-lifted-at-5am-tomorrow-while-schools-remain-closed-until-the-15th-of-June-x8f54r/	17/4/2020
Monaco		14/3/2020	2020-03-05	National	https://lagazettedemonaco.com/en/coronavirus-le-confinement-est-prolonge-jusquau-3-mai-inclus/	17/4/2020
Portugal		19/3/2020	2020-02-05	National	https://www.rte.ie/news/2020/0416/1130864-greece-migrants-coronavirus/	17/4/2020
Finland		27/3/2020	13/5/2020	National	https://uk.reuters.com/article/uk-health-coronavirus-finland/finland-to-lift-capital-region-lockdown-pm-idUKKCN21X0R6	17/4/2020
Indonesia		15/4/2020		National	https://www.bloomberg.com/news/articles/2020-04-15/indonesia-set-to-bring-34-million-people-under-partial-lockdown	17/4/2020
Australia		23/3/2020	14/5/2020	National	https://www.dailymail.co.uk/news/article-8224271/Scott-Morrison-issues-bleak-warning-Australias-economic-future.html	17/4/2020
United States	Missouri	2020-03-04	26/5/2020	State	https://en.as.com/en/2020/04/16/other_sports/1587070119_052437.html	17/4/2020
United States	Georgia	2020-03-04	30/4/2020	State	https://www.dailymail.co.uk/news/article-8225777/Washington-DC-extends-lockdown-three-weeks-16.html	17/4/2020
United States	Michigan	24/3/2020	30/4/2020	State	https://www.dailymail.co.uk/news/article-8225777/Washington-DC-extends-lockdown-three-weeks-16.html	17/4/2020
United States	West Virginia	24/3/2020	26/5/2020	State	https://en.as.com/en/2020/04/16/other_sports/1587070119_052437.html	17/4/2020
United States	Arizona	31/3/2020	30/4/2020	State	https://azgovernor.gov/sites/default/files/eo_2020-18_stay_home_stay_healthy_stay_connected_1.0.pdf	17/4/2020
Venezuela		17/3/2020	13/5/2020	National	https://edition.cnn.com/world/live-news/coronavirus-pandemic-04-12-20/h_7a5886304dcbb7a4ce7bef735e32d362	17/4/2020
United States	Connecticut	23/3/2020	15/5/2020	State	https://en.as.com/en/2020/04/16/other_sports/1587070119_052437.html	17/4/2020
United States	Vermont	25/3/2020	15/5/2020	State	https://en.as.com/en/2020/04/16/other_sports/1587070119_052437.html	17/4/2020
United States	Alabama	18/3/2020	30/4/2020	State	https://governor.alabama.gov/assets/2020/04/Final-Statewide-Order-4.3.2020.pdf	17/4/2020
Mauritius		24/3/2020	2020-04-05	National	https://www.garda.com/crisis24/news-alerts/331811/mauritius-nationwide-lockdown-extended-to-may-4-update-4	17/4/2020
United States	New Jersey	21/3/2020	15/5/2020	State	https://en.as.com/en/2020/04/16/other_sports/1587070119_052437.html	17/4/2020
United States	Idaho	25/3/2020	26/5/2020	State	https://en.as.com/en/2020/04/16/other_sports/1587070119_052437.html	17/4/2020
United States	Pennsylvania	2020-01-04	15/5/2020	State	https://en.as.com/en/2020/04/16/other_sports/1587070119_052437.html	17/4/2020
United States	Kansas	30/3/2020	26/5/2020	State	https://en.as.com/en/2020/04/16/other_sports/1587070119_052437.html	17/4/2020
United States	Louisiana	23/3/2020	26/5/2020	State	https://en.as.com/en/2020/04/16/other_sports/1587070119_052437.html	17/4/2020
United States	Rhode Island	30/3/2020	15/5/2020	State	https://en.as.com/en/2020/04/16/other_sports/1587070119_052437.html	17/4/2020
United States	Massachusetts	24/3/2020	15/5/2020	State	https://en.as.com/en/2020/04/16/other_sports/1587070119_052437.html	17/4/2020
United Arab Emirates		22/3/2020	24/4/2020	National	https://www.thenational.ae/uae/transport/coronavirus-dubai-to-extend-24-hour-stay-home-order-for-another-week-1.1007384	17/4/2020
United States	New Mexico	24/3/2020	30/4/2020	State	https://www.dailymail.co.uk/news/article-8225777/Washington-DC-extends-lockdown-three-weeks-16.html	17/4/2020
Pakistan		24/3/2020	30/4/2020	National	https://www.omanobserver.om/commercial-market-in-jaalan-bani-bu-ali-locked-down/	19/4/2020
United States	California	19/3/2020		State	https://www.theguardian.com/world/2020/mar/23/boris-johnson-orders-uk-lockdown-to-be-enforced-by-police	19/4/2020
Slovakia		16/3/2020		National	http://www.uvzsr.sk/index.php?option=com_content&view=article&id=4099:opatrenie-uvz-sr-ktorym-sa-s-uinnosou-od-16-032020-uzatvaraju-vetky-maloobchodne-prevadzky-a-vetky-prevadzky-poskytujuce-sluby-okrem-prevadzok-uvedenych-v-opatreni-a-nariadeni-izolacie-skupin-osob&catid=250:koronavirus-2019-ncov&Itemid=153	20/4/2020
Madagascar		23/3/2020	20/4/2020	National	https://medicalxpress.com/news/2020-04-lockdown-madagascar-cities-ease.html	20/4/2020
Italy		2020-09-03	2020-04-05	National	https://www.theguardian.com/world/2020/apr/14/eu-countries-coronavirus-lockdown-italy-spain	20/4/2020
Rwanda		21/3/2020	30/4/2020	National	https://www.ktpress.rw/2020/04/11-more-days-rwanda-extends-covid-19-lockdown-to-april-30/	20/4/2020
Azerbaijan		31/3/2020	2020-04-05	National	https://www.rferl.org/a/covid-19-iran-tehran-reopen-afghanistan-russia-azerbaijan/30562733.html	20/4/2020
Iran		24/3/2020		National	https://www.rferl.org/a/covid-19-iran-tehran-reopen-afghanistan-russia-azerbaijan/30562733.html	20/4/2020
Belgium		18/3/2020	2020-03-05	National	https://www.schengenvisainfo.com/news/belgium-extends-coronavirus-lockdown-to-april-19/	20/4/2020
Croatia		18/3/2020	2020-04-05	National	https://uk.reuters.com/article/us-health-coronavirus-croatia/croatia-extends-lockdown-until-may-4-begins-to-consider-easing-idUKKBN2200MD	20/4/2020
Algeria		23/3/2020	29/4/2020	National	https://www.garda.com/crisis24/news-alerts/329996/madagascar-nationwide-state-of-emergency-extended-lockdown-measures-in-fianarantsoa-april-5-update-5	20/4/2020
Ghana		30/3/2020	20/4/2020	National	https://www.aa.com.tr/en/africa/ghana-lifts-partial-coronavirus-lockdown/1811306	20/4/2020
Zimbabwe		30/3/2020	2020-04-05	National	https://www.aa.com.tr/en/africa/zimbabwe-extends-covid-19-lockdown-for-another-14-days/1811002	20/4/2020
Denmark		13/3/2020	2020-10-05	National	https://www.theguardian.com/world/2020/apr/14/eu-countries-coronavirus-lockdown-italy-spain	20/4/2020
Morocco		19/3/2020	20/5/2020	National	https://www.middleeastmonitor.com/20200419-moroccos-government-extends-coronavirus-lockdown-to-may-20/	20/4/2020
Estonia		2020-12-03	2020-01-05	National	https://www.valitsus.ee/en/emergency-situation-estonia	20/4/2020
France		17/3/2020	2020-11-05	National	https://www.dw.com/en/coronavirus-what-are-the-lockdown-measures-across-europe/a-52905137	20/4/2020
Belarus	Minsk	2020-07-04		City	https://www.washingtonpost.com/politics/2020/04/21/belarus-government-is-largely-ignoring-pandemic-heres-why/	21/4/2020
South Africa		26/3/2020	30/4/2020	National	https://spectator.sme.sk/c/22356864/coronavirus-slovakia-crisis-staff-prevention-measures.html	22/4/2020
Jamaica	Saint Catherine	15/4/2020	22/4/2020	Parish	https://jis.gov.jm/st-catherine-covid-19-lockdown/	23/4/2020
Jordan		18/3/2020		National		23/4/2020
Trinidad and Tobago		17/3/2020	2020-04-31	National	https://www.nationnews.com/nationnews/news/244418/trinidad-lockdown	23/4/2020
New Zealand		26/3/2020	2020-11-05	National	https://www.worldnomads.com/travel-safety/worldwide/worldwide-travel-alerts	23/4/2020
Germany		23/3/2020	2020-03-05	National	https://www.spiegel.de/international/germany/germany-imposes-tougher-restrictions-on-public-life-a-fe5a067b-ee7a-4521-9940-edfa637f90de	23/4/2020
Barbados		28/3/2020	2020-03-05	National	https://www.nationnews.com/nationnews/news/244948/curfew-extended	23/4/2020
Jamaica		15/4/2020	2020-06-05	National	https://www.worldnomads.com/travel-safety/worldwide/worldwide-travel-alerts	23/4/2020
China	Wuhan	23/1/2020	2020-08-04	City	https://www.theguardian.com/world/2020/mar/24/china-to-lift-travel-restrictions-in-hubei-after-months-of-coronavirus-lockdown	23/4/2020
Bermuda		2020-04-04	2020-02-05	National	https://www.nationnews.com/nationnews/news/244948/curfew-extended	23/4/2020
Saudi Arabia	Jeddah	29/3/2020		City		23/4/2020
China	Qianjiang	24/1/2020	13/3/2020	City	https://www.theguardian.com/world/2020/mar/24/china-to-lift-travel-restrictions-in-hubei-after-months-of-coronavirus-lockdown	23/4/2020
Indonesia	Jakarta	2020-10-04	22/5/2020	Province		23/4/2020
Cuba		23/3/2020		National	https://edition.cnn.com/world/live-news/coronavirus-outbreak-03-24-20-intl-hnk/h_7b694d17a78f2c02d7c76570e1726508	23/4/2020
El Salvador		2020-12-03	28/4/2020	National	https://www.worldnomads.com/travel-safety/worldwide/worldwide-travel-alerts	24/4/2020
Georgia		31/3/2020	22/5/2020	National	https://www.worldnomads.com/travel-safety/worldwide/worldwide-travel-alerts	24/4/2020
Bolivia		22/3/2020	30/4/2020	National	https://www.garda.com/crisis24/news-alerts/332606/bolivia-nationwide-covid-19-lockdown-extended-through-april-30-update-8	24/4/2020
Brazil	S√£o Paulo	17/3/2020		City	https://g1.globo.com/jornal-nacional/noticia/2020/03/21/governo-de-sao-paulo-decreta-quarentena-de-15-dias-em-todo-o-estado-por-causa-do-coronavirus.ghtml	24/4/2020
Brazil	Santa Catarina	17/3/2020		City	https://g1.globo.com/jornal-nacional/noticia/2020/03/21/governo-de-sao-paulo-decreta-quarentena-de-15-dias-em-todo-o-estado-por-causa-do-coronavirus.ghtml	24/4/2020
United States	Wisconsin	25/3/2020		State	https://www.nbcchicago.com/news/coronavirus/wisconsin-governor-issues-order-closing-businesses/2243503/	27/4/2020
Nepal		24/3/2020	2020-07-05	National	https://www.nepalitimes.com/latest/nepal-lockdown-to-be-extended/	27/4/2020
Greece		23/3/2020	2020-04-05	National	https://uk.reuters.com/article/uk-health-coronavirus-greece-lockdown/greece-extends-coronavirus-lockdown-by-a-week-to-may-4-idUKKCN2251LG	27/4/2020
United States	Tennessee	2020-02-04	2020-04-05	State	https://www.bbc.co.uk/news/world-us-canada-52435648	27/4/2020
Paraguay		20/3/2020		National	https://www.nytimes.com/reuters/2020/04/24/world/americas/24reuters-health-coronavirus-paraguay.html	27/4/2020
Peru		16/3/2020	2020-10-05	National	https://amazonas-explorer.com/is-there-coronavirus-in-peru/#23rd_April_Peru_extends_quarantine_till_10th_May	27/4/2020
Lebanon		22/3/2020	2020-10-05	National	https://www.arabnews.com/node/1664421/middle-east	27/4/2020
Sri Lanka		20/3/2020	2020-04-05	National	https://www.france24.com/en/20200426-sri-lanka-extends-virus-lockdown	27/4/2020
Argentina		19/3/2020	2020-10-05	National	https://www.bloomberg.com/news/articles/2020-04-26/argentina-extends-lockdown-by-2-weeks-to-may-10-to-contain-virus	27/4/2020
Colombia		24/3/2020	2020-11-05	National	https://www.reuters.com/article/us-health-coronavirus-colombia/colombia-extends-coronavirus-lockdown-until-may-11-but-some-sectors-to-reopen-idUSKBN22235C	27/4/2020
Lithuania		16/3/2020	2020-11-05	National	https://www.garda.com/crisis24/news-alerts/335136/lithuania-government-to-begin-to-ease-covid-19-lockdown-measures-from-april-23-update-6	27/4/2020
Netherlands		16/3/2020	19/5/2020	National	https://www.bloomberg.com/news/articles/2020-04-21/netherlands-seeks-to-reopen-schools-extends-lockdown-measures	27/4/2020
Ecuador		24/3/2020	2020-04-05	National	https://www.france24.com/en/20200427-ecuador-to-color-code-regions-ahead-of-lockdown-s-easing	27/4/2020
Gibraltar		22/3/2020	22/5/2020	National	https://www.theolivepress.es/spain-news/2020/04/23/gibraltar-lock-down-extended-to-may-22-as-active-cases-go-down-to-four/	27/4/2020
Slovenia		14/3/2020		National	http://www.sloveniatimes.com/restrictions-remain-no-inter-municipal-movement-during-holidays	27/4/2020
Bangladesh		26/3/2020	2020-05-05	National	https://www.aa.com.tr/en/asia-pacific/coronavirus-bangladesh-extends-lockdown-until-may-5/1814676	27/4/2020
Ukraine		17/3/2020	2020-11-05	National	https://www.ukrinform.net/rubric-society/3010673-ukraine-extends-coronavirus-lockdown-until-may-11.html	27/4/2020
United States	Oregan	24/3/2020		State	https://www.oregonlive.com/business/2020/03/oregon-governor-issues-stay-at-home-order-to-enforce-coronavirus-restrictions.html	27/4/2020
Honduras		15/3/2020	2020-03-05	National	https://news.trust.org/item/20200426185211-dh38h/	27/4/2020
Libya		22/3/2020	2020-08-05	National	https://www.libyaobserver.ly/news/pc-extends-curfew-reduces-restricted-hours	27/4/2020
United States	Colorado	26/3/2020	2020-04-05	State	https://www.aljazeera.com/news/2020/04/states-set-ease-coronavirus-lockdown-measures-200426202117171.html	27/4/2020
Iraq		24/3/2020		National	https://uk.reuters.com/article/uk-health-coronavirus-iraq-curfew/iraq-eases-some-lockdown-restrictions-ahead-of-ramadan-idUKKCN2231QX	27/4/2020
Tunisia		22/3/2020	2020-03-05	National	https://english.alarabiya.net/en/coronavirus/2020/04/20/Coronavirus-Tunisia-extends-lockdown-looks-to-gradually-ease-restrictions	27/4/2020
United States	Mississippi	2020-03-04	2020-04-05	State	https://www.bbc.co.uk/news/world-us-canada-52435648	27/4/2020
United States	Montana	28/3/2020	2020-07-05	State	https://www.bbc.co.uk/news/world-us-canada-52435648	27/4/2020
Switzerland		17/3/2020	2020-11-05	National	https://www.admin.ch/gov/en/start/documentation/media-releases.msg-id-78818.html	27/4/2020
Hungary		28/3/2020	2020-03-05	National	https://www.nytimes.com/reuters/2020/04/20/world/europe/20reuters-health-coronavirus-hungary-orban.html	27/4/2020
