# Supplementary material for: Global-scale modeling of early factors and country-specific trajectories of COVID-19 incidence: a cross-sectional study of the first 6 months of the pandemic
Source: BMC Public Health. 2022 Oct 14;22:1919. doi: 10.1186/s12889-022-14336-w (PMC9568998; doi:10.1186/s12889-022-14336-w)
Supplement: Supplementary file 6 — Additional file 6. Characterization of COVID-19 incidence surrounding lockdown imposition and relaxation at a per country level. [file 12889_2022_14336_MOESM6_ESM.xlsx]

## Sheet: lockdown_info
Additional File 6: Characterization of COVID-19 incidence surrounding lockdown imposition and relaxation at a per country level. Col 1, country name; col 2, country code; col 3, reported new COVID-19 cases at start of lockdown; col 4, reported new COVID-19 cases at end of lockdown; col 5, % change in COVID-19 cases between end and beginning of lockdown period; col 6, % change in new COVID-19 case…
location	iso_code	New_cases_lckstart	New_cases_lckend	pctchange_lckend_minus_lckstart	pctchange_postlkdn_5day	pctchange_postlkdn_14day	diff_pctchange_14dvs5d_postlckdn	status_lckendvslckstart	status_postlckdn_5d	status_postlckdn_14d	interim_peak	status_pstlckdn_14dvs5d
Afghanistan	AFG	15	531	3440	38.7947	17.5141	-21.2806	1	1	1	0	-1
Albania	ALB	10	7	-30	185.714	885.714	700	-1	1	1	1	1
Algeria	DZA	45	115	155.556	-8.69565	10.4348	19.1304	1	0	1	1	1
Argentina	ARG	31	840	2609.68	45.9524	145.238	99.2857	1	1	1	0	1
Armenia	ARM	45	121	168.889	20.6612	190.083	169.421	1	1	1	0	1
Australia	AUS	611	14	-97.7087	-42.8571	-21.4286	21.4286	-1	-1	-1	1	1
Austria	AUT	99	106	7.07071	-44.3396	-36.7925	7.54717	0	-1	-1	1	0
Azerbaijan	AZE	83	38	-54.2169	97.3684	257.895	160.526	-1	1	1	1	1
Bangladesh	BGD	5	1764	35180	52.7778	96.7687	43.9909	1	1	1	0	1
Belgium	BEL	422	118	-72.0379	188.136	-36.4407	-224.576	-1	1	-1	1	-1
Bermuda	BMU	3	3	0	-100	-66.6667	33.3333	0	-1	-1	1	1
Bolivia	BOL	3	344	11366.7	88.0814	122.093	34.0116	1	1	1	0	1
Botswana	BWA	1	0	-100	0	0	0	-1	-1	-1	0	-1
Brazil	BRA	34	16409	48161.8	87.8847	4.27205	-83.6127	1	1	0	0	-1
Bulgaria	BGR	3	33	1000	-27.2727	-18.1818	9.09091	1	-1	-1	1	0
Cameroon	CMR	2	245	12150	146.122	238.367	92.2449	1	1	1	0	1
Canada	CAN	59	3793	6328.81	-60.348	-68.0728	-7.72476	1	-1	-1	1	0
China	CHN	261	102	-60.9195	11.7647	-11.7647	-23.5294	-1	1	-1	1	-1
Colombia	COL	110	1046	850.909	20.6501	33.0784	12.4283	1	1	1	0	1
Congo	COG	3	0	-100	0	0	0	-1	1	-1	1	-1
Costa_Rica	CRI	4	8	100	-62.5	37.5	100	1	-1	1	1	1
Croatia	HRV	16	11	-31.25	-90.9091	-90.9091	0	-1	-1	-1	1	0
Cuba	CUB	32	7	-78.125	-57.1429	-100	-42.8571	-1	-1	-1	1	-1
Czech_Republic	CZE	45	130	188.889	-2.30769	-20.7692	-18.4615	1	0	-1	1	-1
Denmark	DNK	127	101	-20.4724	-54.4554	-41.5842	12.8713	-1	-1	-1	1	1
Dominican_Republic	DOM	93	498	435.484	-23.8956	-63.8554	-39.9598	1	-1	-1	0	-1
Ecuador	ECU	517	1316	154.545	-70.2128	-52.8116	17.4012	1	-1	-1	1	1
Egypt	SLV	39	1625	4066.67	-100	-99.6308	0.369231	1	-1	-1	0	0
Eritrea	ERI	9	0	-100	0	0	0	-1	-1	-1	0	-1
Estonia	EST	66	4	-93.9394	75	0	-75	-1	1	0	1	-1
Finland	FIN	78	33	-57.6923	-9.09091	-48.4848	-39.3939	-1	0	-1	1	-1
France	FRA	1079	65	-93.9759	660	-52.3077	-712.308	-1	1	-1	1	-1
Georgia	GEO	5	11	120	-81.8182	36.3636	118.182	1	-1	1	1	1
Germany	DEU	1144	1478	29.1958	-53.6536	-36.8742	16.7794	1	-1	-1	1	1
Ghana	GHA	15	208	1286.67	-39.9038	-100	-60.0962	1	-1	-1	0	-1
Gibraltar	GIB	5	3	-40	-100	-100	0	-1	-1	-1	1	0
Greece	GRC	94	2	-97.8723	-100	350	450	-1	-1	1	1	1
Honduras	HND	12	29	141.667	13.7931	196.552	182.759	1	1	1	0	1
Hungary	HUN	43	37	-13.9535	-5.40541	-29.7297	-24.3243	0	0	-1	1	-1
India	IND	87	9983	11374.7	14.7751	48.4624	33.6873	1	1	1	0	1
Indonesia	IDN	297	672	126.263	65.3274	28.2738	-37.0536	1	1	1	0	-1
Iran	IRN	1762	1194	-32.2361	-17.0017	40.7035	57.7052	-1	-1	1	1	1
Iraq	IRQ	50	95	90	51.5789	71.5789	20	1	1	1	0	1
Ireland	IRL	255	64	-74.902	79.6875	-4.6875	-84.375	-1	1	0	1	-1
Israel	ISR	462	0	-100	0	0	0	-1	1	-1	1	-1
Italy	ITA	1797	1389	-22.7045	-4.46364	-51.4039	-46.9402	-1	0	-1	1	-1
Jamaica	JAM	1	6	500	-83.3333	-83.3333	0	1	-1	-1	1	0
Japan	JPN	252	42	-83.3333	11.9048	-14.2857	-26.1905	-1	1	-1	1	-1
Jordan	JOR	17	19	11.7647	-5.26316	-63.1579	-57.8947	0	0	-1	1	-1
Kazakhstan	KAZ	2	82	4000	96.3415	154.878	58.5366	1	1	1	1	1
Kosovo	OWID_KOS	6	11	83.3333	-90.9091	-100	-9.09091	1	-1	-1	1	0
Kuwait	KWT	3	1072	35633.3	-33.7687	-51.4925	-17.7239	1	-1	-1	1	-1
Kyrgyzstan	KGZ	26	30	15.3846	100	-16.6667	-116.667	0	1	-1	0	-1
Latvia	LVA	3	0	-100	0	0	0	-1	-1	-1	1	-1
Lebanon	LBN	42	20	-52.381	210	45	-165	-1	1	1	1	-1
Liberia	LBR	1	6	500	-100	166.667	266.667	1	-1	1	0	1
Lithuania	LTU	8	4	-50	25	75	50	-1	1	1	1	1
Luxembourg	LUX	70	13	-81.4286	130.769	-7.69231	-138.462	-1	1	0	1	-1
Madagascar	MDG	9	1	-88.8889	0	100	100	-1	0	1	0	1
Malaysia	MYS	120	7	-94.1667	14.2857	-57.1429	-71.4286	-1	1	-1	1	-1
Maldives	MDV	1	22	2100	-40.9091	-13.6364	27.2727	1	-1	-1	1	1
Mauritania	MRT	1	0	-100	0	0	0	-1	-1	1	0	1
Mauritius	MUS	24	0	-100	0	0	0	-1	-1	-1	1	-1
Mexico	MEX	46	1223	2558.7	13.0826	63.287	50.2044	1	1	1	0	1
Montenegro	MNE	-69	4	-105.797	-100	-75	25	-1	-1	-1	1	1
Morocco	MAR	12	78	550	5.12821	150	144.872	1	0	1	1	1
Mozambique	MMR	2	24	1100	-100	-100	0	1	-1	-1	1	0
Netherlands	NLD	278	185	-33.4532	13.5135	-22.7027	-36.2162	-1	1	-1	1	-1
New_Zealand	NZL	73	0	-100	0	0	0	-1	-1	-1	1	-1
Nigeria	NGA	46	248	439.13	16.129	26.2097	10.0806	1	1	1	0	1
Norway	NOR	473	38	-91.9662	28.9474	-21.0526	-50	-1	1	-1	1	-1
Oman	OMN	27	636	2255.56	-9.43396	67.7673	77.2013	1	0	1	0	1
Pakistan	PAK	103	1991	1833.01	-28.1768	8.6891	36.8659	1	-1	0	0	1
Panama	PAN	100	487	387	-10.6776	74.1273	84.8049	1	-1	1	0	1
Paraguay	PRY	2	67	3250	-67.1642	-71.6418	-4.47761	1	-1	-1	0	0
Philippines	PHL	76	1452	1810.53	-56.3361	-58.3333	-1.99725	1	-1	-1	0	0
Poland	POL	13	318	2346.15	0.314465	-14.4654	-14.7799	1	0	-1	1	-1
Portugal	PRT	143	92	-35.6643	501.087	145.652	-355.435	-1	1	1	1	-1
Puerto_Rico	PRI	3	79	2533.33	239.241	-22.7848	-262.025	1	1	-1	0	-1
Qatar	QAT	244	1186	386.066	-13.9123	-36.7622	-22.8499	1	-1	-1	1	-1
Romania	ROU	186	226	21.5054	18.1416	-5.75221	-23.8938	1	1	0	1	-1
Russia	RUS	270	11656	4217.04	-21.0707	-23.2498	-2.17914	1	-1	-1	0	0
Rwanda	RWA	6	4	-33.3333	-50	-25	25	-1	-1	-1	0	1
Saudi_Arabia	SAU	112	3941	3418.75	-14.438	-99.9493	-85.5113	1	-1	-1	1	-1
Senegal	SRB	12	112	833.333	-96.4286	-63.3929	33.0357	1	-1	-1	0	1
Serbia	SRB	10	120	1100	-31.6667	-71.6667	-40	1	-1	-1	1	-1
Sierra_Leone	SLE	2	5	150	380	360	-20	1	1	1	0	-1
Singapore	SGP	66	408	518.182	-15.6863	-47.549	-31.8627	1	-1	-1	1	-1
Slovakia	SVK	11	1	-90.9091	100	200	100	-1	1	1	1	1
Slovenia	SVN	78	13	-83.3333	-46.1538	-100	-53.8462	-1	-1	-1	1	-1
South_Africa	ZAF	373	297	-20.3753	-26.2626	123.906	150.168	-1	-1	1	0	1
Spain	ESP	1522	812	-46.6491	-20.8128	-40.6404	-19.8276	-1	-1	-1	1	-1
Sri_Lanka	LKA	13	12	-7.69231	-25	175	200	0	-1	1	1	1
Switzerland	CHE	630	38	-93.9683	-31.5789	-57.8947	-26.3158	-1	-1	-1	1	-1
Thailand	THA	107	3	-97.1963	166.667	0	-166.667	-1	1	0	1	-1
Trinidad_and_Tobago	TTO	3	0	-100	0	0	0	-1	-1	-1	1	-1
Tunisia	TUN	15	4	-73.3333	0	-100	-100	-1	0	-1	1	-1
Turkey	TUR	4747	1542	-67.5163	10.7652	-26.0052	-36.7704	-1	1	-1	1	-1
Uganda	UGA	3	0	-100	0	0	0	-1	1	-1	1	-1
Ukraine	UKR	9	416	4522.22	26.9231	-37.7404	-64.6635	1	1	-1	1	-1
United_Arab_Emirates	ARE	13	525	3938.46	-100	5.33333	105.333	1	-1	0	1	1
United_Kingdom	GBR	967	1514	56.5667	-11.0964	-40.4888	-29.3923	1	-1	-1	1	-1
United_States	USA	20341	31839	56.5262	-5.13521	0.402023	5.53723	1	0	0	0	0
Uzbekistan	UZB	13	108	730.769	-47.2222	0.925926	48.1481	1	-1	0	1	1
Vietnam	VNM	9	0	-100	0	0	0	-1	-1	-1	1	-1
Zimbabwe	ZWE	3	11	266.667	-9.09091	-9.09091	0	1	0	0	1	0
